# Supplementary material for: Character Strengths Predict an Increase in Mental Health and Subjective Well-Being Over a One-Month Period During the COVID-19 Pandemic Lockdown
Source: Front Psychol. 2020 Oct 21;11:584567. doi: 10.3389/fpsyg.2020.584567 (PMC7609545; doi:10.3389/fpsyg.2020.584567)
Supplement: Supplementary file 1 [file Data_Sheet_1.zip]

Archive with 1 entries (1 files):
- 1_character_strength_COVID_data.sav
